# Supplementary material for: Footwear Heel Height and Gait Biomechanics in Healthy Young Women: A Within-Subject Analysis of Spatiotemporal Parameters, Propulsion, and Pelvic Kinematics
Source: Life (Basel). 2026 Jun 10;16(6):977. doi: 10.3390/life16060977 (PMC13300841; doi:10.3390/life16060977)
Supplement: Supplementary file 1 [file life-16-00977-s001.zip]

Archive with 2 entries (2 files):
- Table_S1_Raw_data.pdf
- Table_S2_Effect_sizes.pdf
